# Supplementary material for: Insights into the Flavor Profile of Yak Jerky from Different Muscles Based on Electronic Nose, Electronic Tongue, Gas Chromatography–Mass Spectrometry and Gas Chromatography–Ion Mobility Spectrometry
Source: Foods. 2024 Sep 14;13(18):2911. doi: 10.3390/foods13182911 (PMC11431100; doi:10.3390/foods13182911)
Supplement: Supplementary file 1 [file foods-13-02911-s001.zip]

Archive with 1 entries (1 files):
- foods-3187258-supplementary.pdf
